# Supplementary material for: Silicon-Based Superslippery/Superhydrophilic Striped Surface for Highly Efficient Fog Harvesting
Source: Materials (Basel). 2023 Aug 2;16(15):5423. doi: 10.3390/ma16155423 (PMC10419386; doi:10.3390/ma16155423)
Supplement: Supplementary file 1 [file materials-16-05423-s001.zip]

Archive with 7 entries (7 files):
- materials-2514108-supplementary.pdf
- Video S1.mp4
- Video S2.mp4
- Video S3.mp4
- Video S4.mp4
- Video S5.mp4
- Video S6.mp4
